# Supplementary material for: Correction: Auxin Influx Carriers Control Vascular Patterning and Xylem Differentiation in Arabidopsis thaliana
Source: PLoS Genet. 2015 Jun 17;11(6):e1005296. doi: 10.1371/journal.pgen.1005296 (PMC4470512; doi:10.1371/journal.pgen.1005296)
Supplement: S1 File — (ZIP) [file pgen.1005296.s001.zip]

Archive with 8 entries (8 files):
- S1_Fig.tif
- S16_Fig.tif
- S11_Fig.tif
- S10_Fig.tif
- S9_Fig.tif
- S8_Fig.tif
- S6_Fig.tif
- S5_Fig.tif
