# Supplementary material for: Correction: Auxin Influx Carriers Control Vascular Patterning and Xylem Differentiation in Arabidopsis thaliana
Source: PLoS Genet. 2015 Jun 17;11(6):e1005296. doi: 10.1371/journal.pgen.1005296 (PMC4470512; doi:10.1371/journal.pgen.1005296)
Supplement: S2 File — (ZIP) [file pgen.1005296.s002.zip]

Archive with 8 entries (8 files):
- Figure S1_new!!.tiff
- Figure S5_V5.tiff
- Figure S6_new!.tiff
- Figure S8_new.tiff
- Figure S9_new.tiff
- Figure S10_NEW!_V2.tiff
- Figure S11.tiff
- Figure S16.tiff
